# Supplementary material for: Older adults in the digital health era: insights on the digital health related knowledge, habits and attitudes of the 65 year and older population
Source: BMC Geriatr. 2023 Nov 27;23:779. doi: 10.1186/s12877-023-04437-5 (PMC10683351; doi:10.1186/s12877-023-04437-5)
Supplement: Supplementary file 2 — Supplementary Material 2 [file 12877_2023_4437_MOESM2_ESM.xlsx]

## Sheet: annex 2-1
	What do you think are the possible positive consequences of digital healthcare solutions for society? (by age groups)
		18 - 64 years old	65-74 years old	75+ years old
	Improves the efficiency of care (e.g. you get your care faster)	1016	156	116
		0.785162	0.636735	0.637363
	Improves security of care	801	158	123
		0.619011	0.644898	0.675824
	It helps patients to cooperate better in the healing process	959	168	131
		0.741113	0.685714	0.71978
	Comfortable	1206	199	147
		0.931994	0.812245	0.807692
	It reduces the number of personal doctor-patient encounters	1118	187	129
		0.863988	0.763265	0.708791
	You can save time with it	1166	212	151
		0.901082	0.865306	0.82967
	Patients can access healthcare more quickly	898	170	134
		0.693972	0.691057	0.736264
	Doctors involve patients more in the healing process	809	151	127
		0.625193	0.616327	0.697802
	You can get better quality care	599	126	109
		0.462906	0.514286	0.598901
	It can reduce the chance of malpractice	467	117	102
		0.360896	0.47561	0.56044
	Improves doctor-patient communication	900	171	134
		0.695518	0.697959	0.736264

## Sheet: annex 2-2
	What do you think are the possible negative consequences of digital healthcare solutions for society? (by age groups)
		18 - 64 years old	65-74 years old	75+ years old
	The quality of care will be lower	433	102	54
		0.334621	0.416327	0.296703
	Makes patients/doctors frustrated (e.g. due to technical difficulties)	701	155	97
		0.541731	0.632653	0.532967
	Patient satisfaction decreases	451	127	79
		0.348532	0.518367	0.434066
	It can lead to overdiagnosis	672	144	93
		0.51932	0.587755	0.510989
	Patients misinterpret the information shared with them about their health	960	172	112
		0.741886	0.702041	0.615385
	Faulty technology can endanger patients' recovery	877	176	126
		0.677743	0.718367	0.692308
	Personal data is less secure	732	163	104
		0.565688	0.665306	0.571429
	Increase in the administrative burden of doctors	783	170	115
		0.6051	0.691057	0.631868
	It increases the risk of physician burnout	545	139	93
		0.421175	0.567347	0.510989
	Care becomes more impersonal	990	197	123
		0.76507	0.804082	0.675824
	Other	41	17	3
		0.0316847	0.0693878	0.0164835
